# Supplementary material for: Safety and Clinical Benefits of Laryngeal Closure in Patients with Amyotrophic Lateral Sclerosis
Source: Dysphagia. 2022 May 4;38(1):211–9. doi: 10.1007/s00455-022-10454-0 (PMC9873708; doi:10.1007/s00455-022-10454-0)
Supplement: Supplementary file 1 — Supplementary file1 (XLSX 13 KB) [file 455_2022_10454_MOESM1_ESM.xlsx]

## Sheet: Supplemental Table 1
	Supplemental Table 1: Raw data of the swallowing score among the 26 patients
	Patient	Age	Sex	ALS type		FRSsw (0-4)		Preoperative			Postoperative
								NdSSS	FOIS		NdSSS	FOIS
								(1-8)	(1-7)		(1-8)	(1-7)
	1	82	M	b		1		3	2		3	3
	2	62	M	b		0		2	1		3	2
	3	45	M	b		0		1	1		1	1
	4	68	F	b		0		2	2		3	2
	5	68	M	s		2		5	4		7	6
	6	77	M	b		2		6	4		3	3
	7	59	F	s		3		7	6		7	6
	8	65	F	b		0		1	1		1	1
	9	63	M	b		0		1	1		3	2
	10	46	M	s		0		2	1		3	2
	11	65	M	s		1		3	2		3	2
	12	51	M	s		2		6	5		8	7
	13	53	M	b		0		1	1		1	1
	14	63	M	b		0		2	1		3	2
	15	54	M	s		0		3	2		5	3
	16	66	M	b		0		2	1		5	3
	17	77	M	b		1		3	3		3	3
	18	73	M	b		0		2	1		2	1
	19	80	F	b		0		2	1		3	2
	20	45	M	s		0		1	2		3	2
	21	58	M	s		0		2	1		3	2
	22	65	F	s		0		2	1		3	2
	23	75	F	s		1		3	2		3	2
	24	68	F	s		0		2	1		2	1
	25	73	M	b		2		2	6		7	5
	26	76	F	b		2		6	4		6	6
	ALS, Amyotrophic lateral sclerosis; FRSsw, Swallowing score in Amyotrophic lateral sclerosis Functional Rating Scale-Revised; NdSSS, Neuromuscular Disease Swallowing Status Scale; FOIS, Functional Oral Intake Scale; b, bulbar-onset; s, spinal-onset.
